# Supplementary material for: Chlorophyll and Carotenoid Metabolism Varies with Growth Temperatures among Tea Genotypes with Different Leaf Colors in Camellia sinensis
Source: Int J Mol Sci. 2024 Oct 7;25(19):10772. doi: 10.3390/ijms251910772 (PMC11477215; doi:10.3390/ijms251910772)
Supplement: Supplementary file 1 [file ijms-25-10772-s001.zip]

Archive with 1 entries (1 files):
- ijms-3198646-supplementary.pdf
